# Supplementary material for: Neural markers of category-based selective working memory in aging
Source: Neuroimage. 2019 Jul 1;194:163–73. doi: 10.1016/j.neuroimage.2019.03.033 (PMC6547047; doi:10.1016/j.neuroimage.2019.03.033)
Supplement: NIMG-18-2469_DataProfile [file mmc2.xml]

<?xml version="1.0" encoding="utf-8" standalone="no"?>
<data>
  <datasets>
    <author>robmmok@gmail.com</author>
    <type>0</type>
    <dataset>
      <value>4</value>
      <reason>Data will be made available on request</reason>
      <comments />
    </dataset>
  </datasets>
</data>
